# Supplementary material for: New Spanish Dinotrema species with propodeal areola or mainly sculptured propodeum (Hymenoptera, Braconidae, Alysiinae)
Source: Zookeys. 2013 May 8;(297):43–70. doi: 10.3897/zookeys.297.5228 (PMC3689130; doi:10.3897/zookeys.297.5228)
Supplement: XML Treatment for Dinotrema amparoae [file zookeys.297.5228-treatment1.xml]

<!DOCTYPE tp:taxon-treatment
  PUBLIC "-//TaxonX//DTD Taxonomic Treatment Publishing DTD v0 20100105//EN" "tax-treatment-NSO.dtd">
<tp:taxon-treatment xmlns:tp="http://www.plazi.org/taxpub"><tp:treatment-meta><mixed-citation publication-type="journal"><person-group><name><surname>Peris-Felipo</surname><given-names>Francisco Javier</given-names></name><name><surname>Belokobylskij</surname><given-names>Sergey A.</given-names></name><name><surname>Jiménez-Peydró</surname><given-names>Ricardo</given-names></name></person-group><article-title>New Spanish 
                    <italic>Dinotrema</italic> species with propodeal areola or mainly sculptured propodeum (Hymenoptera, Braconidae, Alysiinae)</article-title><source>Zookeys</source><day>8</day><month>5</month><year>2013</year><volume>2013</volume><issue>297</issue><fpage>43</fpage><lpage>70</lpage><pub-id pub-id-type="doi">10.3897/zookeys.297.5228</pub-id></mixed-citation></tp:treatment-meta><tp:nomenclature><tp:taxon-name>
                        <tp:taxon-name-part taxon-name-part-type="genus">Dinotrema</tp:taxon-name-part>
                        <tp:taxon-name-part taxon-name-part-type="species">amparoae</tp:taxon-name-part>
                    <object-id xmlns:xlink="http://www.w3.org/1999/xlink" xlink:type="simple">urn:lsid:zoobank.org:act:31961B94-0D7F-48DF-85B2-A2AFF98B3138</object-id>
								<object-id xmlns:xlink="http://www.w3.org/1999/xlink" xlink:type="simple">http://species-id.net/wiki/Dinotrema_amparoae</object-id>
								</tp:taxon-name><tp:taxon-authority>Peris-Felipo</tp:taxon-authority><tp:taxon-status xmlns:xlink="http://www.w3.org/1999/xlink" xlink:type="simple">sp. n.</tp:taxon-status><xref ref-type="fig" rid="F1">Figs 1</xref><xref ref-type="fig" rid="F2">–12</xref></tp:nomenclature><tp:treatment-sec sec-type="Type material"><title>Type material.</title><p>Holotype: 1 female (ENV), “Spain, Alicante Province, Torrevieja, Natural Park of Lagunas de La Mata-Torrevieja, 08.ii.2005, F.J. Peris-Felipo”. Paratypes: 1 female, (ENV) same label as holotype but 04.iii.2005; 1 female (ENV), same label as holotype but 05.iv.2005; 1 female (ZISP), same label as holotype but 28.iii.2006; 1 male (ENV), same label as in holotype but 30.xi.2004.</p></tp:treatment-sec><tp:treatment-sec sec-type="Diagnosis"><title>Diagnosis.</title><p>This new species resembles <italic><tp:taxon-name>Dinotrema flagelliforme</tp:taxon-name></italic> (Fischer), <italic><tp:taxon-name>Dinotrema paludellae</tp:taxon-name></italic> Munk and Peris-Felipo and <italic><tp:taxon-name>Dinotrema haeselbarthi</tp:taxon-name></italic> Munk and Peris-Felipo. The new species differs from <italic><tp:taxon-name>Dinotrema flagelliforme</tp:taxon-name></italic> in having the first flagellar segment 3.1 times as long as wide (twice in <italic><tp:taxon-name>Dinotrema flagelliforme</tp:taxon-name></italic>), first metasomal tergite 1.5 times as long as its apical width (2.5 times in <italic><tp:taxon-name>Dinotrema flagelliforme</tp:taxon-name></italic>), and mesoscutal pit oval (elongate in <italic><tp:taxon-name>Dinotrema flagelliforme</tp:taxon-name></italic>). On the other hand, <italic><tp:taxon-name>Dinotrema amparoae</tp:taxon-name></italic> sp. n. differs from <italic><tp:taxon-name>Dinotrema paludellae</tp:taxon-name></italic> in having the mandible 1.2 times as long as wide (1.9 times in <italic><tp:taxon-name>Dinotrema paludellae</tp:taxon-name></italic>), first flagellar segment 3.1 times as long as wide (2.3 times in <italic><tp:taxon-name>Dinotrema paludellae</tp:taxon-name></italic>), middle flagellar segments 1.4–2.0 times as long as their width (1.1 times in <italic><tp:taxon-name>Dinotrema paludellae</tp:taxon-name></italic>), and first metasomal tergite 1.5 times as long as its apical width (2.2 times in <italic><tp:taxon-name>Dinotrema paludellae</tp:taxon-name></italic>). Finally, the new species differs from <italic><tp:taxon-name>Dinotrema haeselbarthi</tp:taxon-name></italic> in having the mandible widened towards its apex and 1.2 times as long as wide (weakly widened towards apex and 1.5 times as long as wide in <italic><tp:taxon-name>Dinotrema haeselbarthi</tp:taxon-name></italic>), hind femur 3.6 times as long as its maximum width (4.0 times in <italic><tp:taxon-name>Dinotrema haeselbarthi</tp:taxon-name></italic>), first metasomal tergite 1.5 times as long as its apical width and finely striated in its apical half (twice and distinctly striate in its apical half in <italic><tp:taxon-name>Dinotrema haeselbarthi</tp:taxon-name></italic>), and precoxal sulcus not reaching anterior margin of mesopleuron (reaching anterior margin of mesopleuron in <italic><tp:taxon-name>Dinotrema haeselbarthi</tp:taxon-name></italic>).</p></tp:treatment-sec><tp:treatment-sec sec-type="Description"><title>Description.</title><p>Holotype, female, length of body 2.5 mm; fore wing 2.3 mm.</p><p><!--PageBreak--><italic>Head</italic>. In dorsal view, 1.7 times as wide as median length, 1.5 times as wide as mesoscutum, smooth, with rounded temples behind eye. Eye in lateral view 1.6 times as high as wide and 0.9 times as wide as temple. POL 3.2 times OD; OOL 3.5 times OD. Face 1.6 times as wide as high; inner margins of eyes subparallel. Clypeus about 3.0 times as wide as high, slightly curved ventrally. Paraclypeal fovea elongated, reaching the middle distance between clypeus and eye. Mandible widened towards apex, 1.2 times as long as its maximum width. Upper tooth of mandible the longest, wider than lower tooth; middle tooth wide basally, narrowed towards apex, rounded apically; lower tooth short, rounded apically. Antennae thick, 17–18-segmented. Scape twice as long as pedicel. First flagellar segment 3.1 times as long as its apical width, 1.1 times as long as second segment; second segment 1.9 times as long as its maximum width. Third to ninth flagellar segments 1.9–2.0 times as long as their width; tenth to fifteenth segments 1.4–1.5 times as long as their width; sixteenth segment 1.8–1.9 times as long as its width.</p><p><!--PageBreak--><italic>Mesosoma</italic>. In lateral view, as long as high. Mesoscutum 1.2 times as long as maximum width. Notauli largely absent. Mesoscutal pit present and rounded. Prescutellar depression smooth, without lateral carinae. Precoxal sulcus (= “sternaulus” of some authors) present, not reaching anterior and posterior margins of mesopleuron. Posterior mesopleural furrow smooth. Propodeum sculptured, with median longitudinal carina crossing from anterior to posterior margin, with numerous emerging lateral anastomose carinae and rugosity reaching propodeal edges. Propodeal spiracles small.</p><p><italic>Legs</italic>. Hind femur 3.6 times as long as wide. Hind tibia weakly widened to apex, 10.3 times as long as its maximum subapical width, 0.9 times as long as hind tarsus. First segment of hind tarsus about twice as long as second segment.</p><p><!--PageBreak--><italic>Wings</italic>. Length of fore wing 2.7 times its maximum width. Vein r1 present. Radial cell reaching apex of wing, 4.0 times as long as its maximum width. Nervulus weakly postfurcal. Brachial cell closed, short, widened apically, 2.5 times as long as its maximum width. Hind wing 5.4 times as long as its maximum width.</p><p><italic>Metasoma</italic>. Distinctly compressed. First tergite weakly widened towards apex, 1.6 times as long as its apical width, its apical half finely and sparsely striate. Ovipositor twice as long as first tergite, distinctly shorter than metasoma, 1.1 times as long as hind femur.</p><p><italic>Colour</italic>. Body and legs brown to dark brown. Wings hyaline. Pterostigma brown.</p><p><italic>Male</italic>. Body 1.8–1.9 mm; fore wing 2.0–2.1 mm. Antenna more than 17-segmented (apical segments missing). First flagellar segment 3.5 times, and second flagellar segment 3.0 times as long as wide. Third to fifteenth flagellar segment 2.6–2.7 times as long as their width. Otherwise similar to female.</p><fig id="F1" position="float" orientation="portrait"><label>Figures 1–6.</label><caption><p><italic><tp:taxon-name>Dinotrema amparoae</tp:taxon-name></italic> sp. n. (<bold>1, 3–6</bold> female; <bold>2</bold> male). <bold>1, 2</bold> Habitus, lateral view <bold>3</bold> Head, lateral view <bold>4</bold> Mandible <bold>5</bold> Antenna <bold>6</bold> Basal segments of antenna.</p></caption><graphic xmlns:xlink="http://www.w3.org/1999/xlink" xlink:href="ZooKeys-297-043-g001.jpg" position="float" orientation="portrait" xlink:type="simple"/></fig><fig id="F2" position="float" orientation="portrait"><label>Figures 7–12.</label><caption><p><italic><tp:taxon-name>Dinotrema amparoae</tp:taxon-name></italic> sp. n. (female).<bold>7</bold> Mesosoma <bold>8</bold> Mesonotum <bold>9</bold> Propodeum <bold>10</bold> First metasomal tergite <bold>11</bold> Metasoma and ovipositor <bold>12</bold> Fore and hind wings.</p></caption><graphic xmlns:xlink="http://www.w3.org/1999/xlink" xlink:href="ZooKeys-297-043-g002.jpg" position="float" orientation="portrait" xlink:type="simple"/></fig></tp:treatment-sec><tp:treatment-sec sec-type="Etymology"><title>Etymology.</title><p>Named in honour of Amparo Felipo for her help, support and patience during my work on the PhD thesis.</p></tp:treatment-sec></tp:taxon-treatment>
