# Supplementary material for: New Spanish Dinotrema species with propodeal areola or mainly sculptured propodeum (Hymenoptera, Braconidae, Alysiinae)
Source: Zookeys. 2013 May 8;(297):43–70. doi: 10.3897/zookeys.297.5228 (PMC3689130; doi:10.3897/zookeys.297.5228)
Supplement: XML Treatment for Dinotrema benifassaense [file zookeys.297.5228-treatment2.xml]

<!DOCTYPE tp:taxon-treatment
  PUBLIC "-//TaxonX//DTD Taxonomic Treatment Publishing DTD v0 20100105//EN" "tax-treatment-NSO.dtd">
<tp:taxon-treatment xmlns:tp="http://www.plazi.org/taxpub"><tp:treatment-meta><mixed-citation publication-type="journal"><person-group><name><surname>Peris-Felipo</surname><given-names>Francisco Javier</given-names></name><name><surname>Belokobylskij</surname><given-names>Sergey A.</given-names></name><name><surname>Jiménez-Peydró</surname><given-names>Ricardo</given-names></name></person-group><article-title>New Spanish 
                    <italic>Dinotrema</italic> species with propodeal areola or mainly sculptured propodeum (Hymenoptera, Braconidae, Alysiinae)</article-title><source>Zookeys</source><day>8</day><month>5</month><year>2013</year><volume>2013</volume><issue>297</issue><fpage>43</fpage><lpage>70</lpage><pub-id pub-id-type="doi">10.3897/zookeys.297.5228</pub-id></mixed-citation></tp:treatment-meta><tp:nomenclature><tp:taxon-name>
                        <tp:taxon-name-part taxon-name-part-type="genus">Dinotrema</tp:taxon-name-part>
                        <tp:taxon-name-part taxon-name-part-type="species">benifassaense</tp:taxon-name-part>
                    <object-id xmlns:xlink="http://www.w3.org/1999/xlink" xlink:type="simple">urn:lsid:zoobank.org:act:6BE1853F-1EE2-45BF-AA3C-2D59811ED941</object-id>
								<object-id xmlns:xlink="http://www.w3.org/1999/xlink" xlink:type="simple">http://species-id.net/wiki/Dinotrema_benifassaense</object-id>
								</tp:taxon-name><tp:taxon-authority>Peris-Felipo</tp:taxon-authority><tp:taxon-status xmlns:xlink="http://www.w3.org/1999/xlink" xlink:type="simple">sp. n.</tp:taxon-status><xref ref-type="fig" rid="F3">Figs 13</xref><xref ref-type="fig" rid="F4">–24</xref></tp:nomenclature><tp:treatment-sec sec-type="Type material"><title>Type material.</title><p>Holotype: 1 female (ENV), “Spain, Castellon Province, Pobla de Benifassà, Natural Park of Tinença de Benifassà, 11.vi.2007, F.J. Peris-Felipo”. Paratype: 1 female (ENV), same label as holotype but 14.v.2007.</p></tp:treatment-sec><tp:treatment-sec sec-type="Diagnosis"><title>Diagnosis.</title><p>This new species resembles <italic><tp:taxon-name>Dinotrema perlustrandum</tp:taxon-name></italic> (Fischer) and <italic><tp:taxon-name>Dinotrema concinnum</tp:taxon-name></italic> (Haliday). <italic><tp:taxon-name>Dinotrema benifassaense</tp:taxon-name></italic> sp. n. differs from <italic><tp:taxon-name>Dinotrema perlustrandum</tp:taxon-name></italic> in having the first flagellar segment 1.9 times as long as wide (3.0 times in <italic><tp:taxon-name>Dinotrema perlustrandum</tp:taxon-name></italic>), middle flagellar segments as long as their width (1.7 times in <italic><tp:taxon-name>Dinotrema perlustrandum</tp:taxon-name></italic>), mandible 0.8 times as long as wide (1.7 times in <italic><tp:taxon-name>Dinotrema perlustrandum</tp:taxon-name></italic>), and first metasomal tergite 1.8 times as long as its apical width (2.3 times in <italic><tp:taxon-name>Dinotrema perlustrandum</tp:taxon-name></italic>). On the other hand, <italic><tp:taxon-name>Dinotrema benifassaense</tp:taxon-name></italic> differs from <italic><tp:taxon-name>Dinotrema concinnum</tp:taxon-name></italic> in having the first metasomal tergite almost smooth in its apical half and 1.8 times as long as its apical width (striate in apical half and 1.9 times in <italic><tp:taxon-name>Dinotrema concinnum</tp:taxon-name></italic>) and middle flagellar segments as long as their width (1.3 times in <italic><tp:taxon-name>Dinotrema concinnum</tp:taxon-name></italic>).</p></tp:treatment-sec><tp:treatment-sec sec-type="Description"><title>Description.</title><p>Holotype, female, length of body 2.1 mm; fore wing 2.0 mm.</p><p><!--PageBreak--><italic>Head</italic>. In dorsal view, 1.6 times as wide as median length, 1.5 times as wide as mesoscutum, smooth, with rounded temples behind eye. Eye in lateral view 1.6 times as high as wide and 0.8 times as wide as temple. POL 2.8 times OD; OOL 2.5 times OD. Face 1.4 times as wide as high; inner margins of eyes subparallel. Clypeus 3.0 times as wide as high, slightly curved ventrally. Paraclypeal fovea elongate, reaching middle of distance between clypeus and eye. Mandible widened towards apex, 0.8–0.9 times as long as its maximum width. Upper tooth of mandible large, wider than lower tooth; middle tooth the longest, wide basally and narrowed towards apex, pointed apically; lower tooth short, rounded apically. Antenna thick, 17-segmented. Scape 1.8 times as long as pedicel. First flagellar segment 1.9 times as long as its apical width, 1.3 times as long as second segment; second segment 1.2 times as long as its maximum width. Third to fourteenth flagellar segments about as long as their width, fifteenth segment twice as long as its width.</p><p><!--PageBreak--><italic>Mesosoma</italic>. In lateral view, 1.1 times as long as high. Mesoscutum as long as maximum width. Notauli mainly absent. Mesoscutal pit present and oval. Prescutellar depression smooth, with lateral carinae. Precoxal sulcus (precoxal suture) present, not reaching anterior and posterior margins of mesopleuron. Posterior mesopleural furrow crenulate below. Propodeum sculptured, with short basal median longitudinal carina, with emerging long and undulate lateral carinae reaching propodeal edges and rugosity. Propodeal spiracles small.</p><p><italic>Legs</italic>. Hind femur 3.4 times as long as wide. Hind tibia weakly widened to apex, about 8.6 times as long as its maximum sub-apical width, 0.9 times as long as hind tarsus. First segment of hind tarsus 1.9 times as long as second segment.</p><p><!--PageBreak--><italic>Wings</italic>. Length of fore wing 2.4 times its maximum width. Vein r1 present. Radial cell reaching to apex of wing, 3.8 times as long as its maximum width. Nervulus weakly postfurcal. Brachial cell closed, short, widened apically, 2.8 times as long as its maximum width. Hind wing 8.2 times as long as its maximum width.</p><p><italic>Metasoma</italic>. Distinctly compressed. First tergite weakly widened towards apex, 1.8 times as long as its apical width, almost smooth on wide median area and striate laterally. Ovipositor 1.5 times as long as first tergite, distinctly shorter than metasoma, 1.0 times as long as hind femur.</p><p><italic>Colour</italic>. Body and legs brown to dark brown. Wings hyaline. Pterostigma brown.</p><p>Male. Unknown.</p><fig id="F3" position="float" orientation="portrait"><label>Figures 13–18.</label><caption><p><italic><tp:taxon-name>Dinotrema benifassaense</tp:taxon-name></italic> sp. n. (female). <bold>13</bold> Habitus, lateral view <bold>14</bold> Head, lateral view <bold>15</bold> Mandible <bold>16</bold> Antenna <bold>17</bold> Basal segments of antenna <bold>18</bold> Head, dorsal view.</p></caption><graphic xmlns:xlink="http://www.w3.org/1999/xlink" xlink:href="ZooKeys-297-043-g003.jpg" position="float" orientation="portrait" xlink:type="simple"/></fig><fig id="F4" position="float" orientation="portrait"><label>Figures 19–24.</label><caption><p><italic><tp:taxon-name>Dinotrema benifassaense</tp:taxon-name></italic> sp. n. (female).<bold>19</bold> Mesosoma <bold>20</bold> Mesonotum <bold>21</bold> Propodeum <bold>22</bold> First metasomal tergite <bold>23</bold> Metasoma and ovipositor <bold>24</bold> Fore wing.</p></caption><graphic xmlns:xlink="http://www.w3.org/1999/xlink" xlink:href="ZooKeys-297-043-g004.jpg" position="float" orientation="portrait" xlink:type="simple"/></fig></tp:treatment-sec><tp:treatment-sec sec-type="Etymology"><title>Etymology.</title><p>The name is referring to the type locality of the new species, Natural Park of Pobla de Benifassà in Castellon (Spain).</p></tp:treatment-sec></tp:taxon-treatment>
