# Supplementary material for: New Spanish Dinotrema species with propodeal areola or mainly sculptured propodeum (Hymenoptera, Braconidae, Alysiinae)
Source: Zookeys. 2013 May 8;(297):43–70. doi: 10.3897/zookeys.297.5228 (PMC3689130; doi:10.3897/zookeys.297.5228)
Supplement: XML Treatment for Dinotrema lagunasense [file zookeys.297.5228-treatment3.xml]

<!DOCTYPE tp:taxon-treatment
  PUBLIC "-//TaxonX//DTD Taxonomic Treatment Publishing DTD v0 20100105//EN" "tax-treatment-NSO.dtd">
<tp:taxon-treatment xmlns:tp="http://www.plazi.org/taxpub"><tp:treatment-meta><mixed-citation publication-type="journal"><person-group><name><surname>Peris-Felipo</surname><given-names>Francisco Javier</given-names></name><name><surname>Belokobylskij</surname><given-names>Sergey A.</given-names></name><name><surname>Jiménez-Peydró</surname><given-names>Ricardo</given-names></name></person-group><article-title>New Spanish 
                    <italic>Dinotrema</italic> species with propodeal areola or mainly sculptured propodeum (Hymenoptera, Braconidae, Alysiinae)</article-title><source>Zookeys</source><day>8</day><month>5</month><year>2013</year><volume>2013</volume><issue>297</issue><fpage>43</fpage><lpage>70</lpage><pub-id pub-id-type="doi">10.3897/zookeys.297.5228</pub-id></mixed-citation></tp:treatment-meta><tp:nomenclature><tp:taxon-name>
                        <tp:taxon-name-part taxon-name-part-type="genus">Dinotrema</tp:taxon-name-part>
                        <tp:taxon-name-part taxon-name-part-type="species">lagunasense</tp:taxon-name-part>
                    <object-id xmlns:xlink="http://www.w3.org/1999/xlink" xlink:type="simple">urn:lsid:zoobank.org:act:20AEDC60-1D5F-4043-B79E-D6A0E3B19A4A</object-id>
								<object-id xmlns:xlink="http://www.w3.org/1999/xlink" xlink:type="simple">http://species-id.net/wiki/Dinotrema_lagunasense</object-id>
								</tp:taxon-name><tp:taxon-authority>Peris-Felipo</tp:taxon-authority><tp:taxon-status xmlns:xlink="http://www.w3.org/1999/xlink" xlink:type="simple">sp. n.</tp:taxon-status><xref ref-type="fig" rid="F5">Figs 25</xref><xref ref-type="fig" rid="F6">–36</xref></tp:nomenclature><tp:treatment-sec sec-type="Type material"><title>Type material.</title><p>Holotype: 1 female (ENV), “Spain, Alicante Province, Torrevieja, Natural Park of Lagunas de La Mata-Torrevieja, 23.iii.2005, F.J. Peris-Felipo”. Paratypes: 1 male (ENV), same label as holotype but 16.xi.2004; 1 female and 1 male (ENV), same label as holotype but 30.xi.2004; 2 females and 2 males (ENV), same label as holotype but 30.xi.2004; 3 females (ENV), same label as holotype but 18.i.2005; 1 male (ENV), same label as holotype but 26.i.2005; 1 male (ENV), same label as holotype but 15.ii.2005; 1 female (ENV), same label as holotype but 04.iii.2005; 1 male (ENV), same label as holotype but 18.iii.2005; 4 males (ENV), same label as holotype but 23.iii.2005; 7 females and 3 males (ENV), same label as holotype but 29.iii.2005; 1 female and 1 male (ENV), same label as holotype but 05.iv.2005; 1 female and 1 male (ENV), same label as holotype but 26.iv.2005; 1 male (ENV), same label as holotype but 01.xi.2005; 1 male (ENV), same label as holotype but 15.xi.2005; 4 females (ENV), same label as holotype but 02.xii.2005; 1 female (ENV), same label as holotype but 12.xii.2005; 2 females (ENV), same label as holotype but 27.xii.2005; 1 male (ENV), same label as holotype but 31.i.2006; 1 female and 1 male (ENV), same label as holotype but 07.ii.2006; 1 male (ENV), same label as holotype but 14.iii.2006; 3 males (ENV), same label as holotype but 28.iii.2006; 2 males (ENV), same label as holotype but 23.v.2006; 4 females and 2 males (ENV), same label as holotype but 28.xi.2006; 5 females (ENV), same label as holotype but 05.xii.2006; 2 males (ENV), same label as holotype but 05.xii.2006; 1 male (ENV), same label as holotype but 20.iii.2007; 1 male (ENV), same label as holotype but 15.v.2007; 1 male (ENV), same label as holotype but 30.x.2007; 1 female and 1 male (ENV), same label as holotype but 06.xi.2007; 1 female (ZISP), same label as holotype but 02.ii.2005; 1 female (ZISP), same label as holotype but 23.iii.2005; 1 female and 2 males (ZISP), same label as holotype but 29.iii.2005; 1 male (NHMW), same label as holotype but 05.iv.2005; 1 female (NHMW), same <!--PageBreak-->label as in holotype but 01.xi.2005; 1 female (BMNH), same label as holotype but 15.xi.2005; 1 male (BMNH), same label as holotype but 29.xi.2005; 1 male (HNHM), same label as holotype but 04.iv.2006; 1 female (HNHM), same label as holotype but 05.xii.2006.</p></tp:treatment-sec><tp:treatment-sec sec-type="Diagnosis"><title>Diagnosis.</title><p>This new species resembles <!--PageBreak--><italic><tp:taxon-name>Dinotrema adventum</tp:taxon-name></italic> (Fischer) (comb. n.), <italic><tp:taxon-name>Dinotrema sternaulicum</tp:taxon-name></italic> (Fischer) and <italic><tp:taxon-name>Dinotrema torreviejaense</tp:taxon-name></italic> Peris-Felipo sp. n. The new species differs from <italic><tp:taxon-name>Dinotrema adventum</tp:taxon-name></italic> in having the mandible as long as wide (1.5 times in <italic><tp:taxon-name>Dinotrema adventum</tp:taxon-name></italic>), first flagellar segment 3.3 times as long as wide (twice in <italic><tp:taxon-name>Dinotrema adventum</tp:taxon-name></italic>), <!--PageBreak-->and precoxal sulcus not reaching anterior margin of mesopleuron (reaching in <italic><tp:taxon-name>Dinotrema adventum</tp:taxon-name></italic>). On the other hand, <italic><tp:taxon-name>Dinotrema lagunasense</tp:taxon-name></italic> sp. n. differs from <italic><tp:taxon-name>Dinotrema sternaulicum</tp:taxon-name></italic> in having the mandible as long as wide (1.4 times in <italic><tp:taxon-name>Dinotrema sternaulicum</tp:taxon-name></italic>), hind femur 3.9–4.0 times as long as its maximum width (3.5 times in <italic><tp:taxon-name>Dinotrema sternaulicum</tp:taxon-name></italic>), middle flagellar segments 1.8–2.0 times as long as their width (1.5 times in <italic><tp:taxon-name>Dinotrema sternaulicum</tp:taxon-name></italic>) and mesoscutal pit rounded (elongate in <italic><tp:taxon-name>Dinotrema sternaulicum</tp:taxon-name></italic>). Finally, new species differs from <italic><tp:taxon-name>Dinotrema torreviejaense</tp:taxon-name></italic> in having the first metasomal tergite 1.8 times as long as its apical width and striate in apical half (2.3 times as long as its apical width and smooth in <italic><tp:taxon-name>Dinotrema torreviejaense</tp:taxon-name></italic>), hind femur 3.9 times as long as its maximum width (3.6 times in <italic><tp:taxon-name>Dinotrema torreviejaense</tp:taxon-name></italic>), and mesoscutal pit rounded (oval in <italic><tp:taxon-name>Dinotrema torreviejaense</tp:taxon-name></italic>).</p></tp:treatment-sec><tp:treatment-sec sec-type="Description"><title>Description.</title><p>Holotype, female, length of body 1.9 mm; fore wing 1.9 mm.</p><p><italic>Head</italic>. In dorsal view, nearly twice as wide as median length, 1.3 times as wide as mesoscutum, smooth, with rounded temples behind eye. Eye in lateral view about 1.5 times as high as wide and 1.2 times as wide as temple. POL 3.5 times OD; OOL 3.4 times OD. Face 1.8 times as wide as high; inner margins of eyes subparallel. Clypeus 3.0 times as wide as high, slightly curved ventrally. Paraclypeal fovea elongate, reaching middle of distance between clypeus and eye. Mandible widened towards apex, as long as its maximum width. Upper tooth of mandible large; middle tooth the longest, wide basally and narrowed towards apex, almost rounded apically; lower tooth short and wide, wider than upper tooth, rounded apically. Antenna thick, 13–16-segmented. Scape 1.5 times as long as pedicel. First flagellar segment 3.0 times as long as its apical width, 1.2 times as long as second segment; second segment 2.5 times as long as its maximum width. Third to sixth flagellar segments about 1.6 times as long as their width, seventh to fifteenth segments 1.8 times as long as their width, sixteenth flagellar segment 2.5 times as long as its width.</p><p><italic>Mesosoma</italic>. In lateral view, 1.3 times as long as high. Mesoscutum as long as maximum width. Notauli largely absent. Mesoscutal pit present and rounded. Prescutellar depression smooth, without lateral carinae. Precoxal sulcus present, not reaching anterior and posterior margins of mesopleuron. Posterior mesopleural furrow smooth below. Propodeum sculptured, with more or less pentagonal areola crossed by median longitudinal carina, areola margins sculptured with emerging carinae reaching propodeal margins. Propodeal spiracles relatively small.</p><p><italic>Legs</italic>. Hind femur 3.9 times as long as wide. Hind tibia weakly widened to apex, 7.9 times as long as its maximum sub-apical width, 0.9 times as long as hind tarsus. First segment of hind tarsus 1.9 times as long as second segment.</p><p><italic>Wings</italic>. Length of fore wing 2.5 times its maximum width. Vein r1 present. Radial cell reaching to apex of wing, 4.4 times as long as its maximum width. Nervulus weakly postfurcal. Brachial cell closed, short, widened apically, 2.5 times as long as its maximum width. Hind wing 5.3 times as long as its maximum width.</p><p><italic>Metasoma</italic>. Distinctly compressed. First tergite weakly widened towards apex, 1.8 times as long as its apical width, entirely finely and sparsely striate-rugose in apical half. Ovipositor 1.6 times as long as first tergite, distinctly shorter than metasoma, 1.1 times as long as hind femur.</p><p><italic>Colour</italic>. Body and legs brown to dark brown. Wings hyaline. Pterostigma brown.</p><p>Male. Body 1.7–1.8 mm; fore wing 2.0–2.1 mm. Antenna 16–20-segmented. First flagellar segment 3.3 times as long as wide; second segment twice as long as wide. Third to seventeenth flagellar segments 1.9–2.0 times as long as their width, eighteenth segment 3.0 times as long as wide. Otherwise similar to female.</p><fig id="F5" position="float" orientation="portrait"><label>Figures 25–30.</label><caption><p><italic><tp:taxon-name>Dinotrema lagunasense</tp:taxon-name></italic> sp. n. (<bold>25, 27–30</bold> female; <bold>26</bold> male). <bold>25–26</bold> Habitus, lateral view <bold>27</bold> Head, lateral view <bold>28</bold> Mandible <bold>29</bold> Antenna <bold>30</bold> Basal segments of antenna.</p></caption><graphic xmlns:xlink="http://www.w3.org/1999/xlink" xlink:href="ZooKeys-297-043-g005.jpg" position="float" orientation="portrait" xlink:type="simple"/></fig><fig id="F6" position="float" orientation="portrait"><label>Figures 31–36.</label><caption><p><italic><tp:taxon-name>Dinotrema lagunasense</tp:taxon-name></italic> sp. n. (female).<bold>31</bold> Mesosoma <bold>32</bold> Mesonotum <bold>33</bold> Propodeum <bold>34</bold> First metasomal tergite <bold>35</bold> Metasoma and ovipositor <bold>36</bold> Fore and hind wings.</p></caption><graphic xmlns:xlink="http://www.w3.org/1999/xlink" xlink:href="ZooKeys-297-043-g006.jpg" position="float" orientation="portrait" xlink:type="simple"/></fig></tp:treatment-sec><tp:treatment-sec sec-type="Etymology"><title>Etymology.</title><p>The name is referring to the type locality of the new species, Natural Park of Las Lagunas de la Mata-Torrevieja in Alicante (Spain).</p><!--PageBreak--></tp:treatment-sec></tp:taxon-treatment>
