# Supplementary material for: New Spanish Dinotrema species with propodeal areola or mainly sculptured propodeum (Hymenoptera, Braconidae, Alysiinae)
Source: Zookeys. 2013 May 8;(297):43–70. doi: 10.3897/zookeys.297.5228 (PMC3689130; doi:10.3897/zookeys.297.5228)
Supplement: XML Treatment for Dinotrema pilarae [file zookeys.297.5228-treatment4.xml]

<!DOCTYPE tp:taxon-treatment
  PUBLIC "-//TaxonX//DTD Taxonomic Treatment Publishing DTD v0 20100105//EN" "tax-treatment-NSO.dtd">
<tp:taxon-treatment xmlns:tp="http://www.plazi.org/taxpub"><tp:treatment-meta><mixed-citation publication-type="journal"><person-group><name><surname>Peris-Felipo</surname><given-names>Francisco Javier</given-names></name><name><surname>Belokobylskij</surname><given-names>Sergey A.</given-names></name><name><surname>Jiménez-Peydró</surname><given-names>Ricardo</given-names></name></person-group><article-title>New Spanish 
                    <italic>Dinotrema</italic> species with propodeal areola or mainly sculptured propodeum (Hymenoptera, Braconidae, Alysiinae)</article-title><source>Zookeys</source><day>8</day><month>5</month><year>2013</year><volume>2013</volume><issue>297</issue><fpage>43</fpage><lpage>70</lpage><pub-id pub-id-type="doi">10.3897/zookeys.297.5228</pub-id></mixed-citation></tp:treatment-meta><tp:nomenclature><tp:taxon-name>
                        <tp:taxon-name-part taxon-name-part-type="genus">Dinotrema</tp:taxon-name-part>
                        <tp:taxon-name-part taxon-name-part-type="species">pilarae</tp:taxon-name-part>
                    <object-id xmlns:xlink="http://www.w3.org/1999/xlink" xlink:type="simple">urn:lsid:zoobank.org:act:7E633024-040D-4300-BBDB-1C0FE75C41EE</object-id>
								<object-id xmlns:xlink="http://www.w3.org/1999/xlink" xlink:type="simple">http://species-id.net/wiki/Dinotrema_pilarae</object-id>
								</tp:taxon-name><tp:taxon-authority>Peris-Felipo</tp:taxon-authority><tp:taxon-status xmlns:xlink="http://www.w3.org/1999/xlink" xlink:type="simple">sp. n.</tp:taxon-status><xref ref-type="fig" rid="F7">Figs 37</xref><xref ref-type="fig" rid="F8">–48</xref></tp:nomenclature><tp:treatment-sec sec-type="Type material"><title>Type material.</title><p>Holotype: 1 female (ENV), “Spain, Alicante Province, Alcoi, Natural Park of Carrascal de La Font Roja, 13.i.2005, F.J. Peris-Felipo”. Paratype: 1 female (ENV), same label as holotype but 02.i.2007.</p></tp:treatment-sec><tp:treatment-sec sec-type="Diagnosis"><title>Diagnosis.</title><p>This new species resembles <italic><tp:taxon-name>Dinotrema nervosum</tp:taxon-name></italic> (Haliday) and <italic><tp:taxon-name>Dinotrema lineolum</tp:taxon-name></italic> (Thomson). <italic><tp:taxon-name>Dinotrema pilarae</tp:taxon-name></italic> sp. n. differs from <italic><tp:taxon-name>Dinotrema nervosum</tp:taxon-name></italic> in having the mandible 1.2 times as long as wide (1.5 times in <italic><tp:taxon-name>Dinotrema nervosum</tp:taxon-name></italic>), middle flagellar segments 1.9–2.0 times as long as their width (1.5 times in <italic><tp:taxon-name>Dinotrema nervosum</tp:taxon-name></italic>), precoxal sulcus reaching anterior margin of mesopleuron (not reaching in <italic><tp:taxon-name>Dinotrema nervosum</tp:taxon-name></italic>), and ovipositor shorter than metasoma (longer in <italic><tp:taxon-name>Dinotrema nervosum</tp:taxon-name></italic>). New species also differs from <italic><tp:taxon-name>Dinotrema lineolum</tp:taxon-name></italic> in having the mandible 1.2 times as long as wide (1.7 times in <italic><tp:taxon-name>Dinotrema nervosum</tp:taxon-name></italic>), first flagellar segment 3.2 times as long as wide (2.5 times in <italic><tp:taxon-name>Dinotrema lineolum</tp:taxon-name></italic>), middle flagellar segments 1.9–2.0 times as long as their width (1.5 times in <italic><tp:taxon-name>Dinotrema lineolum</tp:taxon-name></italic>), first metasomal tergite 1.8 times as long as its apical width (1.5 times in <italic><tp:taxon-name>Dinotrema lineolum</tp:taxon-name></italic>), and precoxal sulcus reaching anterior margin of mesopleuron (not reaching in <italic><tp:taxon-name>Dinotrema lineolum</tp:taxon-name></italic>).</p></tp:treatment-sec><tp:treatment-sec sec-type="Description"><title>Description.</title><p>Holotype, female, length of body 2.2 mm; fore wing 2.3 mm.</p><p><italic>Head</italic>. In dorsal view, 1.8 times as wide as median length, 1.5 times as wide as mesoscutum, smooth, with rounded temples behind eye. Eye in lateral view 1.5 times as high as wide and as wide as temple. POL 2.6 times OD; OOL 3.4 times OD. Face 1.8 times as wide as high; inner margins of eyes subparallel. Clypeus 3.0 times as wide as high, slightly curved ventrally. Paraclypeal fovea short, not reaching the middle distance between clypeus and eye. Mandible widened towards apex, 1.2 times as long as its maximum width. Upper tooth of mandible longer than middle tooth and wider than lower tooth; middle tooth wide basally and narrowed towards apex, weakly rounded apically; lower tooth short, rounded apically. Antenna thick, 19-segmented. Scape twice as long as pedicel. First flagellar segment 3.2 times as long as its apical width, 1.1 times as long as second segment; second segment 2.1 times as long as its maximum width. Third to fifth flagellar segments 2.1–2.3 times as long as their width, sixth to seventeenth flagellar segments 1.9–2.0 times as long as their width.</p><p><italic>Mesosoma</italic>. In lateral view, as long as high. Mesoscutum as long as maximum width. Notauli largely absent. Mesoscutal pit present and oval. Prescutellar depression smooth, with lateral carinae. Precoxal sulcus present, reaching anterior margin of mesopleuron. Posterior mesopleural furrow crenulate in lower half. Propodeum sculptured, with complete median longitudinal carina crossing from anterior to posterior margins, with emerging lateral carina from third apical part reaching propodeal margins near spiracles place delineated large areola. Propodeal spiracles relatively small.</p><p><italic>Legs</italic>. Hind femur 4.1 times as long as wide. Hind tibia weakly widened to apex, 8.3 times as long as its maximum subapical width, as long as hind tarsus. First segment of hind tarsus 2.1 times as long as second segment.</p><p><!--PageBreak--><italic>Wings</italic>. Length of fore wing 2.4 times its maximum width. Vein r1 present. Radial cell reaching to apex of wing, 4.3 times as long as its maximum width. Nervulus weakly postfurcal. Brachial cell closed, short, widened apically, 2.7 times as long as its maximum width. Hind wing 5.1 times as long as its maximum width.</p><p><!--PageBreak--><italic>Metasoma</italic>. Distinctly compressed. First tergite weakly widened towards apex, 1.8 times as long as its apical width, striate in apical half on wide lateral areas, but almost smooth on narrow median area. Ovipositor 1.8 times as long as first tergite, shorter than metasoma, 1.1 times as long as hind femur.</p><p><italic>Colour</italic>. Body and legs brown to dark brown. Wings hyaline. Pterostigma brown.</p><p><italic>Male</italic>. Unknown.</p><fig id="F7" position="float" orientation="portrait"><label>Figures 37–42.</label><caption><p><italic><tp:taxon-name>Dinotrema pilarae</tp:taxon-name></italic> sp. n. (female). <bold>37</bold> Habitus, lateral view <bold>38</bold> Head, lateral view <bold>39</bold> Mandible <bold>40</bold> Antenna <bold>41</bold> Basal segments of antenna <bold>42</bold> Head, dorsal view.</p></caption><graphic xmlns:xlink="http://www.w3.org/1999/xlink" xlink:href="ZooKeys-297-043-g007.jpg" position="float" orientation="portrait" xlink:type="simple"/></fig><fig id="F8" position="float" orientation="portrait"><label>Figures 43–48.</label><caption><p><italic><tp:taxon-name>Dinotrema pilarae</tp:taxon-name></italic> sp. n. (female).<bold>43</bold> Mesosoma <bold>44</bold> Mesonotum <bold>45</bold> Propodeum <bold>46</bold> First metasomal tergite <bold>47</bold> Metasoma and ovipositor <bold>48</bold> Fore and hind wings.</p></caption><graphic xmlns:xlink="http://www.w3.org/1999/xlink" xlink:href="ZooKeys-297-043-g008.jpg" position="float" orientation="portrait" xlink:type="simple"/></fig></tp:treatment-sec><tp:treatment-sec sec-type="Etymology"><title>Etymology.</title><p>Named in honour of Dr. Pilar Gonzalez Funes, retired teacher in University of Valencia and who gave me the first opportunity to study entomology.</p><!--PageBreak--></tp:treatment-sec></tp:taxon-treatment>
