# Supplementary material for: New Spanish Dinotrema species with propodeal areola or mainly sculptured propodeum (Hymenoptera, Braconidae, Alysiinae)
Source: Zookeys. 2013 May 8;(297):43–70. doi: 10.3897/zookeys.297.5228 (PMC3689130; doi:10.3897/zookeys.297.5228)
Supplement: XML Treatment for Dinotrema robertoi [file zookeys.297.5228-treatment5.xml]

<!DOCTYPE tp:taxon-treatment
  PUBLIC "-//TaxonX//DTD Taxonomic Treatment Publishing DTD v0 20100105//EN" "tax-treatment-NSO.dtd">
<tp:taxon-treatment xmlns:tp="http://www.plazi.org/taxpub"><tp:treatment-meta><mixed-citation publication-type="journal"><person-group><name><surname>Peris-Felipo</surname><given-names>Francisco Javier</given-names></name><name><surname>Belokobylskij</surname><given-names>Sergey A.</given-names></name><name><surname>Jiménez-Peydró</surname><given-names>Ricardo</given-names></name></person-group><article-title>New Spanish 
                    <italic>Dinotrema</italic> species with propodeal areola or mainly sculptured propodeum (Hymenoptera, Braconidae, Alysiinae)</article-title><source>Zookeys</source><day>8</day><month>5</month><year>2013</year><volume>2013</volume><issue>297</issue><fpage>43</fpage><lpage>70</lpage><pub-id pub-id-type="doi">10.3897/zookeys.297.5228</pub-id></mixed-citation></tp:treatment-meta><tp:nomenclature><tp:taxon-name>
                        <tp:taxon-name-part taxon-name-part-type="genus">Dinotrema</tp:taxon-name-part>
                        <tp:taxon-name-part taxon-name-part-type="species">robertoi</tp:taxon-name-part>
                    <object-id xmlns:xlink="http://www.w3.org/1999/xlink" xlink:type="simple">urn:lsid:zoobank.org:act:28088352-380E-45AD-99FC-6D22B795BC40</object-id>
								<object-id xmlns:xlink="http://www.w3.org/1999/xlink" xlink:type="simple">http://species-id.net/wiki/Dinotrema_robertoi</object-id>
								</tp:taxon-name><tp:taxon-authority>Peris-Felipo</tp:taxon-authority><tp:taxon-status xmlns:xlink="http://www.w3.org/1999/xlink" xlink:type="simple">sp. n.</tp:taxon-status><xref ref-type="fig" rid="F9">Figs 49</xref><xref ref-type="fig" rid="F10">–60</xref></tp:nomenclature><tp:treatment-sec sec-type="Type material"><title>Type material.</title><p>Holotype: 1 female (ENV), “Spain, Castellon Province, Pobla de Benifassà, Natural Park of Tinença de Benifassà, 22.vii.2004, F.J. Peris-Felipo”. Paratypes: 1 female (ENV), same label as holotype but 05.viii.2004; 1 female (ENV), same label as holotype but 16.ix.2004.</p></tp:treatment-sec><tp:treatment-sec sec-type="Diagnosis"><title>Diagnosis.</title><p>This new species resembles <italic><tp:taxon-name>Dinotrema compressum</tp:taxon-name></italic> (Haliday) (comb. n.), but differs in having hind femur 3.5 times as long as its maximum width (4.0 times in <italic><tp:taxon-name>Dinotrema compressum</tp:taxon-name></italic>), first metasomal tergite 2.5 times as long as its apical width and smooth in apical half (2.3 times and striate in apical half in <italic><tp:taxon-name>Dinotrema compressum</tp:taxon-name></italic>), prescutellar depression rectangular and with lateral carinae (subsquare and without lateral carinae in <italic><tp:taxon-name>Dinotrema compressum)</tp:taxon-name></italic>, and middle tooth short and apically rounded (large and pointed in <italic><tp:taxon-name>Dinotrema compressum</tp:taxon-name></italic>).</p></tp:treatment-sec><tp:treatment-sec sec-type="Description"><title>Description.</title><p>Holotype, female. length of body 1.0 mm; fore wing 1.1 mm.</p><p><italic>Head</italic>. In dorsal view, 1.5 times as wide as median length, 1.5 times as wide as mesoscutum, smooth, with rounded temples behind eye. Eye in lateral view 1.3 times as high as wide and 0.8 times as wide as temple. POL 3.6 times OD; OOL 4.7 times OD. Face 1.2 times as wide as high; inner margins of eyes subparallel. Clypeus 3.7 times as wide as high, slightly curved ventrally. Paraclypeal fovea short, not reaching the middle distance between clypeus and eye. Mandible widened towards apex, 0.95 times as long as its maximum width. Upper tooth of mandible larger than middle tooth and distinctly wider than lower tooth; middle tooth short, wide basally, distinctly narrowed towards apex, weakly rounded apically; lower tooth rounded apically. Antennae thick, 12-segmented. Scape 1.6 times as long as pedicel. First flagellar segment 2.6 times as long as its apical width, as long as second segment; second segment 2.1 times as long as its maximum width. Third to ninth flagellar segments 1.6 times as long as their width, tenth flagellar segment twice as long as its width.</p><p><italic>Mesosoma</italic>. In lateral view, 1.3 times as long as high. Mesoscutum as long as maximum width. Notauli largely absent. Mesoscutal pit absent. Prescutellar depression smooth, without lateral carinae. Precoxal sulcus present, not reaching anterior and posterior margins of mesopleuron. Posterior mesopleural furrow slightly crenulate below. Propodeum sculptured, with short median longitudinal carina, with emerging lateral carinae reaching propodeal edges. Propodeal spiracles relatively small.</p><p><italic>Legs</italic>. Hind femur 3.5 times as long as wide. Hind tibia weakly widened to apex, about 7.9 times as long as its maximum sub-apical width, 0.9 times as long as hind tarsus. First segment of hind tarsus 1.7 times as long as second segment.</p><p><italic>Wings</italic>. Length of fore wing 2.6 times its maximum width. Vein r1 present. Radial cell reaching to apex of wing, 4.0 times as long as its maximum width. Nervulus weakly postfurcal. Brachial cell closed, short, widened apically, 1.5 times as long as its maximum width. Hind wing 7.2 times as long as its maximum width.</p><p><!--PageBreak--><italic>Metasoma</italic>. Distinctly compressed. First tergite weakly widened towards apex, 2.5 times as long as its apical width, smooth. Ovipositor 0.7 times as long as first tergite, distinctly shorter than metasoma, 0.4 times as long as hind femur.</p><p><italic>Colour</italic>. Body and legs dark brown. Wings hyaline. Pterostigma brown.</p><p><italic>Male</italic>. Unknown.</p><fig id="F9" position="float" orientation="portrait"><label>Figures 49–54.</label><caption><p><italic><tp:taxon-name>Dinotrema robertoi</tp:taxon-name></italic> sp. n. (female). <bold>49</bold> Habitus, lateral view <bold>50</bold> Head, lateral view <bold>51</bold> Mandible <bold>52</bold> Antenna <bold>53</bold> Basal segments of antenna <bold>54</bold> Head, dorsal view.</p></caption><graphic xmlns:xlink="http://www.w3.org/1999/xlink" xlink:href="ZooKeys-297-043-g009.jpg" position="float" orientation="portrait" xlink:type="simple"/></fig><fig id="F10" position="float" orientation="portrait"><label>Figures 55–60.</label><caption><p><italic><tp:taxon-name>Dinotrema robertoi</tp:taxon-name></italic> sp. n. (female).<bold>55</bold> Mesosoma <bold>56</bold> Mesonotum <bold>57</bold> Propodeum <bold>58</bold> First metasomal tergite <bold>59</bold> Metasoma and ovipositor <bold>60</bold> Fore wing.</p></caption><graphic xmlns:xlink="http://www.w3.org/1999/xlink" xlink:href="ZooKeys-297-043-g010.jpg" position="float" orientation="portrait" xlink:type="simple"/></fig></tp:treatment-sec><tp:treatment-sec sec-type="Etymology"><title>Etymology.</title><p>Named in honour of Roberto Peris for his help, support and patience during my work on PhD thesis.</p><!--PageBreak--></tp:treatment-sec></tp:taxon-treatment>
