# Supplementary material for: New Spanish Dinotrema species with propodeal areola or mainly sculptured propodeum (Hymenoptera, Braconidae, Alysiinae)
Source: Zookeys. 2013 May 8;(297):43–70. doi: 10.3897/zookeys.297.5228 (PMC3689130; doi:10.3897/zookeys.297.5228)
Supplement: XML Treatment for Dinotrema teresae [file zookeys.297.5228-treatment6.xml]

<!DOCTYPE tp:taxon-treatment
  PUBLIC "-//TaxonX//DTD Taxonomic Treatment Publishing DTD v0 20100105//EN" "tax-treatment-NSO.dtd">
<tp:taxon-treatment xmlns:tp="http://www.plazi.org/taxpub"><tp:treatment-meta><mixed-citation publication-type="journal"><person-group><name><surname>Peris-Felipo</surname><given-names>Francisco Javier</given-names></name><name><surname>Belokobylskij</surname><given-names>Sergey A.</given-names></name><name><surname>Jiménez-Peydró</surname><given-names>Ricardo</given-names></name></person-group><article-title>New Spanish 
                    <italic>Dinotrema</italic> species with propodeal areola or mainly sculptured propodeum (Hymenoptera, Braconidae, Alysiinae)</article-title><source>Zookeys</source><day>8</day><month>5</month><year>2013</year><volume>2013</volume><issue>297</issue><fpage>43</fpage><lpage>70</lpage><pub-id pub-id-type="doi">10.3897/zookeys.297.5228</pub-id></mixed-citation></tp:treatment-meta><tp:nomenclature><tp:taxon-name>
                        <tp:taxon-name-part taxon-name-part-type="genus">Dinotrema</tp:taxon-name-part>
                        <tp:taxon-name-part taxon-name-part-type="species">teresae</tp:taxon-name-part>
                    <object-id xmlns:xlink="http://www.w3.org/1999/xlink" xlink:type="simple">urn:lsid:zoobank.org:act:7CBC1FE8-B193-4B3F-8256-1735CE0ACF52</object-id>
								<object-id xmlns:xlink="http://www.w3.org/1999/xlink" xlink:type="simple">http://species-id.net/wiki/Dinotrema_teresae</object-id>
								</tp:taxon-name><tp:taxon-authority>Peris-Felipo</tp:taxon-authority><tp:taxon-status xmlns:xlink="http://www.w3.org/1999/xlink" xlink:type="simple">sp. n.</tp:taxon-status><xref ref-type="fig" rid="F11">Figs 61</xref><xref ref-type="fig" rid="F12">–72</xref></tp:nomenclature><tp:treatment-sec sec-type="Type material"><title>Type material.</title><p>Holotype: 1 femal (ENV), “Spain, Castellon Province, Pobla de Benifassà, Natural Park of Tinença de Benifassà, 30.iv.2007, F.J. Peris-Felipo”. Paratype: 1 female (ENV), same label as holotype but 24.iv.2006.</p><!--PageBreak--></tp:treatment-sec><tp:treatment-sec sec-type="Diagnosis"><title>Diagnosis.</title><p>This new species resembles <!--PageBreak--><italic><tp:taxon-name>Dinotrema eumandibulatum</tp:taxon-name></italic> (Fischer) and <italic><tp:taxon-name>Dinotrema dentipraesens</tp:taxon-name></italic> (Fischer). New species differs from <italic><tp:taxon-name>Dinotrema eumandibulatum</tp:taxon-name></italic> in having the mandible 1.05 times as long as wide (0.8 times in <italic><tp:taxon-name>Dinotrema eumandibulatum</tp:taxon-name></italic>), first flagellar segment 2.85 times as long as wide (3.3 times in <italic><tp:taxon-name>Dinotrema eumandibulatum</tp:taxon-name></italic>), hind femur 4.0 times as long as its maximum width (3.5 times in <italic><tp:taxon-name>Dinotrema eumandibulatum</tp:taxon-name></italic>), and first metasomal tergite striated in apical half (almost smooth in <italic><tp:taxon-name>Dinotrema eumandibulatum</tp:taxon-name></italic>). <italic><tp:taxon-name>Dinotrema teresae</tp:taxon-name></italic> sp. n. differs from <italic><tp:taxon-name>Dinotrema dentipraesens</tp:taxon-name></italic> in having the first flagellar segment 2.85 times as long as wide (3.25 times in <italic><tp:taxon-name>Dinotrema dentipraesens</tp:taxon-name></italic>), middle flagellar segments 1.50–1.65 times as long as their width (2.25 times in <italic><tp:taxon-name>Dinotrema dentipraesens</tp:taxon-name></italic>), mesoscutal pit oval (rounded in <italic><tp:taxon-name>Dinotrema dentipraesens</tp:taxon-name></italic>), and first metasomal tergite striated in apical half (smooth in <italic><tp:taxon-name>Dinotrema dentipraesens</tp:taxon-name></italic>).</p></tp:treatment-sec><tp:treatment-sec sec-type="Description"><title>Description.</title><p>Holotype, female, length of body 1.7 mm; fore wing 2.1 mm.</p><p><!--PageBreak--><italic>Head</italic>. In dorsal view, 1.65 times as wide as median length, 1.55 times as wide as mesoscutum, smooth, with rounded temples behind eye. Eye in lateral view 1.65 times as high as wide and 0.9 times as wide as temple. POL 3.75 times OD; OOL 4.0 times OD. Face 1.95 times as wide as high; inner margins of eyes subparallel. Clypeus 3.0 times as wide as high, slightly curved ventrally. Paraclypeal fovea elongated, reaching the middle distance between clypeus and eye. Mandible widened towards apex, 1.05 times as long as its maximum width. Upper tooth of mandible large, but weakly shorter than middle tooth; middle tooth the longest, wide basally and narrowed towards apex, weakly rounded apically; lower tooth short and wider than upper tooth, rounded apically. Antennae thick, more than 13-segmented (apical segments missing). Scape 2.45 times as long as pedicel. First flagellar segment 2.85 times as long as its apical width, 1.15 times as long as second segment; second segment twice as long as its maximum width. Third to tenth flagellar segments 1.50–1.65 times as long as their width.</p><p><italic>Mesosoma</italic>. In lateral view, 1.05 times as long as high. Mesoscutum 0.95 times as long as maximum width. Notauli largely absent. Mesoscutal pit present and elongated. Prescutellar depression smooth, without lateral carinae. Precoxal sulcus present, not reaching anterior and posterior margins of mesopleuron. Posterior mesopleural furrow smooth. Propodeum sculptured, with median longitudinal carina crossing from anterior to posterior margins, medially with emerging carinae and rugae reaching propodeal margins. Propodeal spiracles relatively small.</p><p><italic>Legs</italic>. Hind femur 4.0 times as long as wide. Hind tibia weakly widened to apex, about 8.8 times as long as its maximum subapical width, 0.95 times as long as hind tarsus. First segment of hind tarsus 0.9 times as long as second segment.</p><p><italic>Wings</italic>. Length of fore wing 2.8 times its maximum width. Vein r1 present. Radial cell reaching to apex of wing, 4.5 times as long as its maximum width. Nervulus weakly postfurcal. Brachial cell closed, short, widened apically, 2.3 times as long as its maximum width. Hind wing 6.5 times as long as its maximum width.</p><p><italic>Metasoma</italic>. Distinctly compressed. First tergite weakly widened towards apex, 2.2 times as long as its apical width, in apical half distinctly striate with rugulosity. Ovipositor 0.5 times as long as first tergite, distinctly shorter than metasoma, 0.4 times as long as hind femur.</p><p><italic>Colour</italic>. Body and legs dark brown. Wings hyaline. Pterostigma brown.</p><p><italic>Male</italic>. Unknown.</p><fig id="F11" position="float" orientation="portrait"><label>Figures 61–66.</label><caption><p><italic><tp:taxon-name>Dinotrema teresae</tp:taxon-name></italic> sp. n. (female). <bold>61</bold> Habitus, lateral view <bold>62</bold> Head, lateral view <bold>63</bold> Mandible <bold>64</bold> Antenna <bold>65</bold> Basal segments of antenna <bold>66</bold> Head, dorsal view.</p></caption><graphic xmlns:xlink="http://www.w3.org/1999/xlink" xlink:href="ZooKeys-297-043-g011.jpg" position="float" orientation="portrait" xlink:type="simple"/></fig><fig id="F12" position="float" orientation="portrait"><label>Figures 67–72.</label><caption><p><italic><tp:taxon-name>Dinotrema teresae</tp:taxon-name></italic> sp. n. (female) <bold>67</bold> Mesosoma <bold>68</bold> Mesonotum <bold>69</bold> Propodeum <bold>70</bold> First metasomal tergite <bold>71</bold> Metasoma and ovipositor <bold>72</bold> Fore wing.</p></caption><graphic xmlns:xlink="http://www.w3.org/1999/xlink" xlink:href="ZooKeys-297-043-g012.jpg" position="float" orientation="portrait" xlink:type="simple"/></fig></tp:treatment-sec><tp:treatment-sec sec-type="Etymology"><title>Etymology.</title><p>Named in honour of Dr Maria Teresa Oltra, for her contributions to the study of <tp:taxon-name>Braconidae</tp:taxon-name>, her great help and support.</p></tp:treatment-sec></tp:taxon-treatment>
