# Supplementary material for: New Spanish Dinotrema species with propodeal areola or mainly sculptured propodeum (Hymenoptera, Braconidae, Alysiinae)
Source: Zookeys. 2013 May 8;(297):43–70. doi: 10.3897/zookeys.297.5228 (PMC3689130; doi:10.3897/zookeys.297.5228)
Supplement: XML Treatment for Dinotrema tinencaense [file zookeys.297.5228-treatment7.xml]

<!DOCTYPE tp:taxon-treatment
  PUBLIC "-//TaxonX//DTD Taxonomic Treatment Publishing DTD v0 20100105//EN" "tax-treatment-NSO.dtd">
<tp:taxon-treatment xmlns:tp="http://www.plazi.org/taxpub"><tp:treatment-meta><mixed-citation publication-type="journal"><person-group><name><surname>Peris-Felipo</surname><given-names>Francisco Javier</given-names></name><name><surname>Belokobylskij</surname><given-names>Sergey A.</given-names></name><name><surname>Jiménez-Peydró</surname><given-names>Ricardo</given-names></name></person-group><article-title>New Spanish 
                    <italic>Dinotrema</italic> species with propodeal areola or mainly sculptured propodeum (Hymenoptera, Braconidae, Alysiinae)</article-title><source>Zookeys</source><day>8</day><month>5</month><year>2013</year><volume>2013</volume><issue>297</issue><fpage>43</fpage><lpage>70</lpage><pub-id pub-id-type="doi">10.3897/zookeys.297.5228</pub-id></mixed-citation></tp:treatment-meta><tp:nomenclature><tp:taxon-name>
                        <tp:taxon-name-part taxon-name-part-type="genus">Dinotrema</tp:taxon-name-part>
                        <tp:taxon-name-part taxon-name-part-type="species">tinencaense</tp:taxon-name-part>
                    <object-id xmlns:xlink="http://www.w3.org/1999/xlink" xlink:type="simple">urn:lsid:zoobank.org:act:AAED42E0-2909-4B84-8D09-91CFE581AFD6</object-id>
								<object-id xmlns:xlink="http://www.w3.org/1999/xlink" xlink:type="simple">http://species-id.net/wiki/Dinotrema_tinencaense</object-id>
								</tp:taxon-name><tp:taxon-authority>Peris-Felipo</tp:taxon-authority><tp:taxon-status xmlns:xlink="http://www.w3.org/1999/xlink" xlink:type="simple">sp. n.</tp:taxon-status><xref ref-type="fig" rid="F13">Figs 73</xref><xref ref-type="fig" rid="F14">–84</xref></tp:nomenclature><tp:treatment-sec sec-type="Type material"><title>Type material.</title><p>Holotype: 1 female (ENV), “Spain, Castellon Province, Pobla de Benifassà, Natural Park of Tinença de Benifassà, 10.vi.2004, F.J. Peris-Felipo”. Paratypes: 1 female (ENV), same label as holotype but 05.viii.2004; 1 female (ENV), same label as holotype but 27.ix.2004; 1 female (ENV), same label as holotype but 15.vii.2004; 1 female (ENV), same label as holotype but 22.vii.2004; 2 females (ENV), same label <!--PageBreak-->as holotype but 13.vi.2005; 1 female (ZISP), same label as holotype but 04.vii.2005; 1 female (ZISP), same label as holotype but 04.vii.2005.</p></tp:treatment-sec><tp:treatment-sec sec-type="Diagnosis"><title>Diagnosis.</title><p>This new species resembles <!--PageBreak--><italic><tp:taxon-name>Dinotrema arenarium</tp:taxon-name></italic> (Tobias) and <italic><tp:taxon-name>Dinotrema falsificum</tp:taxon-name></italic> (Stelfox et Graham). New species differs from <italic><tp:taxon-name>Dinotrema arenarium</tp:taxon-name></italic> in having the mandible 1.1 times as long as wide (1.4 times in <italic><tp:taxon-name>Dinotrema arenarium</tp:taxon-name></italic>), first flagellar segment 2.5 times as long as its width (4.0 times in <italic><tp:taxon-name>Dinotrema arenarium</tp:taxon-name></italic>), middle flagellar segments 1.5–1.6 times as long as their width (twice in <italic><tp:taxon-name>Dinotrema arenarium</tp:taxon-name></italic>), precoxal sulcus not reaching anterior and posterior margins of mesopleuron (reaching in <italic><tp:taxon-name>Dinotrema arenarium</tp:taxon-name></italic>), and prescutellar depression with lateral carinae (without lateral carinae in <italic><tp:taxon-name>Dinotrema arenarium</tp:taxon-name></italic>). On the other hand, <italic><tp:taxon-name>Dinotrema tinencaense</tp:taxon-name></italic> sp. n. differs from <italic><tp:taxon-name>Dinotrema falsificum</tp:taxon-name></italic> in having the mandible 1.1 times as long as wide (twice in <italic><tp:taxon-name>Dinotrema falsificum</tp:taxon-name></italic>), first flagellar segment 2.5 times as long as wide (3.5 times in <italic><tp:taxon-name>Dinotrema falsificum</tp:taxon-name></italic>), middle flagellar segments 1.5–1.6 times as long as their width (twice in <italic><tp:taxon-name>Dinotrema falsificum</tp:taxon-name></italic>), hind femur 3.6–3.7 times as long as its maximum width (5.0 times in <italic><tp:taxon-name>Dinotrema falsificum</tp:taxon-name></italic>), first metasomal tergite 1.4 times as long as its apical width (2.2 times in <italic><tp:taxon-name>Dinotrema falsificum</tp:taxon-name></italic>), and ovipositor distinctly shorter than metasoma (as long as metasoma in <italic><tp:taxon-name>Dinotrema falsificum</tp:taxon-name></italic>).</p></tp:treatment-sec><tp:treatment-sec sec-type="Description"><title>Description.</title><p>Holotype, female, length of body 1.3 mm; fore wing 1.3 mm.</p><p><!--PageBreak--><italic>Head</italic>. In dorsal view, 1.45 times as wide as median length, 1.5 times as wide as mesoscutum, smooth, with rounded temples behind eye. Eye in lateral view 1.65 times as high as wide and 0.7 times as wide as temple. POL 3.3 times OD; OOL 4.05 times OD. Face twice as wide as high; inner margins of eyes subparallel. Clypeus 2.8 times as wide as high, slightly curved ventrally. Paraclypeal fovea short, not reaching middle distance between clypeus and eye. Mandible widened towards apex, 1.1 times as long as its maximum width. Upper tooth of mandible longer than middle tooth and wider than lower tooth; middle tooth wide basally and strongly narrowed towards apex, weakly rounded apically; lower tooth short, rounded apically. Antennae thick, 14-segmented. Scape 1.75 times as long as pedicel. First flagellar segment 2.5 times as long as its apical width, as long as second segment; second segment twice as long as its maximum width. Third to eleventh flagellar segments 1.5–1.6 times as long as their width, twelfth flagellar segment twice as long as its width.</p><p><italic>Mesosoma</italic>. In lateral view, 1.15 times as long as high. Mesoscutum 0.9 times as long as maximum width. Notauli largely absent. Mesoscutal pit absent. Prescutellar depression smooth, with lateral carinae. Precoxal sulcus present, not reaching anterior and posterior margins of mesopleuron. Posterior mesopleural furrow crenulate in lover half. Propodeum sculptured, with short median longitudinal carina diverging in two long carinae, with numerous carinae and rugae covered most part of propodeum and reaching its margins. Propodeal spiracles relatively small.</p><p><italic>Legs</italic>. Hind femur 3.6 times as long as wide. Hind tibia weakly widened to apex, about 9.5 times as long as its maximum subapical width, as long as hind tarsus. First segment of hind tarsus 2.05 times as long as second segment.</p><p><italic>Wings</italic>. Length of fore wing 2.75 times its maximum width. Vein r1 present. Radial cell reaching to apex of wing, 4.0 times as long as its maximum width. Nervulus weakly postfurcal. Brachial cell closed, short, distinctly widened apically, 1.8 times as long as its maximum width. Hind wing 6.5 times as long as its maximum width.</p><p><italic>Metasoma</italic>. Distinctly compressed. First tergite weakly widened towards apex, 1.4 times as long as its apical width, mainly distinctly striate, smooth on narrow median area. Ovipositor 1.25 times as long as first tergite, distinctly shorter than metasoma, 0.65 times as long as hind femur.</p><p><italic>Colour</italic>. Body and legs brown to dark brown. Wings hyaline. Pterostigma brown.</p><p><italic>Male</italic>. Unknown.</p><fig id="F13" position="float" orientation="portrait"><label>Figures 73–78.</label><caption><p><italic><tp:taxon-name>Dinotrema tinencaense</tp:taxon-name></italic> sp. n. (female). <bold>73</bold> Habitus, lateral view <bold>74</bold> Head, lateral view <bold>75</bold> Mandible <bold>76</bold> Antenna <bold>77</bold> Basal segments of antenna <bold>78</bold> Head, dorsal view.</p></caption><graphic xmlns:xlink="http://www.w3.org/1999/xlink" xlink:href="ZooKeys-297-043-g013.jpg" position="float" orientation="portrait" xlink:type="simple"/></fig><fig id="F14" position="float" orientation="portrait"><label>Figures 79–84.</label><caption><p><italic><tp:taxon-name>Dinotrema tinencaense</tp:taxon-name></italic> sp. n. (female).<bold>79</bold> Mesosoma <bold>80</bold> Mesonotum <bold>81</bold> Propodeum <bold>82</bold> First metasomal tergite <bold>83</bold> Metasoma and ovipositor <bold>84</bold> Fore and hind wings.</p></caption><graphic xmlns:xlink="http://www.w3.org/1999/xlink" xlink:href="ZooKeys-297-043-g014.jpg" position="float" orientation="portrait" xlink:type="simple"/></fig></tp:treatment-sec><tp:treatment-sec sec-type="Etymology"><title>Etymology.</title><p>The name is referring to the type locality of the new species, Natural Park of La Tinença de Benifassà in Castellon (Spain).</p></tp:treatment-sec></tp:taxon-treatment>
