# Supplementary material for: New Spanish Dinotrema species with propodeal areola or mainly sculptured propodeum (Hymenoptera, Braconidae, Alysiinae)
Source: Zookeys. 2013 May 8;(297):43–70. doi: 10.3897/zookeys.297.5228 (PMC3689130; doi:10.3897/zookeys.297.5228)
Supplement: XML Treatment for Dinotrema torreviejaense [file zookeys.297.5228-treatment8.xml]

<!DOCTYPE tp:taxon-treatment
  PUBLIC "-//TaxonX//DTD Taxonomic Treatment Publishing DTD v0 20100105//EN" "tax-treatment-NSO.dtd">
<tp:taxon-treatment xmlns:tp="http://www.plazi.org/taxpub"><tp:treatment-meta><mixed-citation publication-type="journal"><person-group><name><surname>Peris-Felipo</surname><given-names>Francisco Javier</given-names></name><name><surname>Belokobylskij</surname><given-names>Sergey A.</given-names></name><name><surname>Jiménez-Peydró</surname><given-names>Ricardo</given-names></name></person-group><article-title>New Spanish 
                    <italic>Dinotrema</italic> species with propodeal areola or mainly sculptured propodeum (Hymenoptera, Braconidae, Alysiinae)</article-title><source>Zookeys</source><day>8</day><month>5</month><year>2013</year><volume>2013</volume><issue>297</issue><fpage>43</fpage><lpage>70</lpage><pub-id pub-id-type="doi">10.3897/zookeys.297.5228</pub-id></mixed-citation></tp:treatment-meta><tp:nomenclature><tp:taxon-name>
                        <tp:taxon-name-part taxon-name-part-type="genus">Dinotrema</tp:taxon-name-part>
                        <tp:taxon-name-part taxon-name-part-type="species">torreviejaense</tp:taxon-name-part>
                    <object-id xmlns:xlink="http://www.w3.org/1999/xlink" xlink:type="simple">urn:lsid:zoobank.org:act:7840356B-3479-4ED5-9A39-0063215FB671</object-id>
								<object-id xmlns:xlink="http://www.w3.org/1999/xlink" xlink:type="simple">http://species-id.net/wiki/Dinotrema_torreviejaense</object-id>
								</tp:taxon-name><tp:taxon-authority>Peris-Felipo</tp:taxon-authority><tp:taxon-status xmlns:xlink="http://www.w3.org/1999/xlink" xlink:type="simple">sp. n.</tp:taxon-status><xref ref-type="fig" rid="F15">Figs 85</xref><xref ref-type="fig" rid="F16">–96</xref></tp:nomenclature><tp:treatment-sec sec-type="Type material"><title>Type material.</title><p>Holotype: 1 female (ENV), “Spain, Alicante Province, Torrevieja, Natural Park of Lagunas de La Mata-Torrevieja, 04.iv.2004, F.J. Peris-Felipo”. Paratype: 1 female (ENV), same label as holotype but 09.v.2006.</p></tp:treatment-sec><tp:treatment-sec sec-type="Diagnosis"><title>Diagnosis.</title><p>This new species resembles <!--PageBreak--><italic><tp:taxon-name>Dinotrema lagunasense</tp:taxon-name></italic> Peris-Felipo sp. n., <italic><tp:taxon-name>Dinotrema adventum</tp:taxon-name></italic> (Fischer) (comb. n.), <italic><tp:taxon-name>Dinotrema sternaulicum</tp:taxon-name></italic> (Fischer) and <italic><tp:taxon-name>Dinotrema necrophilum</tp:taxon-name></italic> (Hedqvist). New species differs from <italic><tp:taxon-name>Dinotrema lagunasense</tp:taxon-name></italic> in having the first metasomal tergite 2.3 times as long as its apical width and mainly smooth (1.8 times and finely striate in apical half in <italic><tp:taxon-name>Dinotrema lagunasense</tp:taxon-name></italic>), hind femur 3.6 times as long as its maximum width (3.9 times in <italic><tp:taxon-name>Dinotrema lagunasense</tp:taxon-name></italic>), and mesoscutal pit elongate-oval (rounded in <italic><tp:taxon-name>Dinotrema lagunasense</tp:taxon-name></italic>). On the other hand, <italic><tp:taxon-name>Dinotrema torreviejaense</tp:taxon-name></italic> sp. n. differs from <italic><tp:taxon-name>Dinotrema adventum</tp:taxon-name></italic> in having the mandible 0.9 times as long as wide (1.45 times in <italic><tp:taxon-name>Dinotrema adventum</tp:taxon-name></italic>), first flagellar segment 2.75 times as long as wide (twice in <italic><tp:taxon-name>Dinotrema adventum</tp:taxon-name></italic>), hind femur 3.6 times as long as its maximum width (4.0 times in <italic><tp:taxon-name>Dinotrema adventum</tp:taxon-name></italic>), and first metasomal tergite 2.3 times as long as its apical width (twice in <italic><tp:taxon-name>Dinotrema adventum</tp:taxon-name></italic>). Also, new species differs from <italic><tp:taxon-name>Dinotrema sternaulicum</tp:taxon-name></italic> in having the mandible 0.9 times as long as wide (1.4 times in <italic><tp:taxon-name>Dinotrema sternaulicum</tp:taxon-name></italic>), first flagellar segment 2.75 times as long as wide (3.0 times in <italic><tp:taxon-name>Dinotrema sternaulicum</tp:taxon-name></italic>), middle flagellar segments 1.8–1.9 times as long as their width (1.5 times in <italic><tp:taxon-name>Dinotrema sternaulicum</tp:taxon-name></italic>), and first metasomal tergite 2.3 times as long as its apical width (1.75 times in <italic><tp:taxon-name>Dinotrema sternaulicum</tp:taxon-name></italic>). Finally, <italic><tp:taxon-name>Dinotrema torreviejaense</tp:taxon-name></italic> sp. n. differs from <italic><tp:taxon-name>Dinotrema necrophilum</tp:taxon-name></italic> in having the mandible 0.9 times as long as wide (1.45 times in <italic><tp:taxon-name>Dinotrema necrophilum</tp:taxon-name></italic>), middle flagellar segments 1.8–1.9 times as long as their width (1.3 times in <italic><tp:taxon-name>Dinotrema necrophilum</tp:taxon-name></italic>), hind femur 3.6 times as long as its maximum width (4.1 times in <italic><tp:taxon-name>Dinotrema necrophilum</tp:taxon-name></italic>), and first metasomal tergite 2.3 times as long as its apical width (1.6 times in <italic><tp:taxon-name>Dinotrema necrophilum</tp:taxon-name></italic>).</p></tp:treatment-sec><tp:treatment-sec sec-type="Description"><title>Description.</title><p>Holotype, female, length of body 1.7 mm; fore wing 1.7 mm.</p><p><italic>Head</italic>. In dorsal view, 1.9 times as wide as median length, 1.5 times as wide as mesoscutum, smooth, with rounded temples behind eye. Eye in lateral view 1.75 times as high as wide and 0.75 times as wide as temple. POL 3.15 times OD; OOL 3.15 times OD. Face 1.4 times as wide as high; inner margins of eyes subparallel. Clypeus 3.0 times as wide as high, slightly curved ventrally. Paraclypeal fovea elongate, reaching middle distance between clypeus and eye. Mandible strongly widened, 0.9 times as long as its maximum width. Upper tooth of mandible long, but weakly shorter than middle tooth; middle tooth the longest, wide basally and narrowed towards apex, weakly rounded apically; lower tooth short and wide, wider than upper tooth, rounded. Antennae thick, more than 13-segmented (apical segments missing). Scape twice as long as pedicel. First flagellar segment 2.75 times as long as its apical width, 1.1 times as long as second segment; second segment twice as long as its maximum width. Third to eleventh flagellar segments 1.8–1.9 times as long as their width.</p><p><italic>Mesosoma</italic>. In lateral view, 1.1 times as long as high. Mesoscutum 0.95 times as long as maximum width. Notauli largely absent. Mesoscutal pit present and elongate-oval. Prescutellar depression smooth, without lateral carinae. Precoxal sulcus present, not reaching anterior and posterior margin of mesopleuron. Posterior mesopleural furrow smooth. Propodeum sculptured, with short medio-basal carina and pentagonal areola, its lateral carinae reaching propodeal edges, with sparse rugae laterally. Propodeal spiracles relatively small.</p><p><italic>Legs</italic>. Hind femur 3.6 times as long as wide. Hind tibia weakly widened to apex, 8.3 times as long as its maximum sub-apical width, 1.2 times as long as hind tarsus. First segment of hind tarsus 2.1 times as long as second segment.</p><p><italic>Wings</italic>. Length of fore wing 2.6 times its maximum width. Vein r1 present. Radial cell reaching to apex of wing, 4.4 times as long as its maximum width. Nervulus weakly postfurcal. Brachial cell closed, short, widened apically, about 2.5 times as long as its maximum width. Hind wing about 6.0 times as long as its maximum width.</p><p><!--PageBreak--><italic>Metasoma</italic>. Distinctly compressed. First tergite weakly widened towards apex, 2.3 times as long as its apical width, smooth on wide area, partly finely sculptured in apical third. Ovipositor 1.9 times as long as first tergite, shorter than metasoma, 1.4 times as long as hind femur.</p><p><italic>Colour</italic>. Body and legs brown to dark brown. Wings hyaline. Pterostigma brown.</p><p><italic>Male</italic>. Unknown.</p><fig id="F15" position="float" orientation="portrait"><label>Figures 85–90.</label><caption><p><italic><tp:taxon-name>Dinotrema torreviejaense</tp:taxon-name></italic> sp. n. (female). <bold>85</bold> Habitus, lateral view <bold>86</bold> Head, lateral view <bold>87</bold> Mandible <bold>88</bold> Antenna <bold>89</bold> Basal segments of antenna <bold>90</bold> Head, dorsal view.</p></caption><graphic xmlns:xlink="http://www.w3.org/1999/xlink" xlink:href="ZooKeys-297-043-g015.jpg" position="float" orientation="portrait" xlink:type="simple"/></fig><fig id="F16" position="float" orientation="portrait"><label>Figures 91–96.</label><caption><p><italic><tp:taxon-name>Dinotrema torreviejaense</tp:taxon-name></italic> sp. n. (female).<bold>91</bold> Mesosoma <bold>92</bold> Mesonotum <bold>93</bold> Propodeum <bold>94</bold> First metasomal tergite <bold>95</bold> Metasoma and ovipositor <bold>96</bold> Fore and hind wings.</p></caption><graphic xmlns:xlink="http://www.w3.org/1999/xlink" xlink:href="ZooKeys-297-043-g016.jpg" position="float" orientation="portrait" xlink:type="simple"/></fig></tp:treatment-sec><tp:treatment-sec sec-type="Etymology"><title>Etymology.</title><p>The name is referring to the type locality of the new species, Natural Park of Las Lagunas de la Mata-Torrevieja in Alicante (Spain).</p><!--PageBreak--></tp:treatment-sec></tp:taxon-treatment>
